# Supplementary material for: Super-Resolution Imaging of Fas/CD95 Reorganization Induced by Membrane-Bound Fas Ligand Reveals Nanoscale Clustering Upstream of FADD Recruitment
Source: Cells. 2022 Jun 12;11(12):1908. doi: 10.3390/cells11121908 (PMC9221696; doi:10.3390/cells11121908)
Supplement: Supplementary file 1 [file cells-11-01908-s001.zip]

Archive with 1 entries (1 files):
- cells-1690927-supplementary after proof.pdf
